# Supplementary material for: Personalized Explanations for Early Diagnosis of Alzheimer’s Disease Using Explainable Graph Neural Networks with Population Graphs
Source: Bioengineering (Basel). 2023 Jun 8;10(6):701. doi: 10.3390/bioengineering10060701 (PMC10295378; doi:10.3390/bioengineering10060701)
Supplement: Supplementary file 1 [file bioengineering-10-00701-s001.zip]

Archive with 3 entries (3 files):
- fig_gcn_density.pdf
- fig_perf_density.pdf
- Supplementary Materials.pdf
